# Supplementary material for: Impact of Ce Doping on the Relaxor Behavior and Electrical Properties of Sr0.4Ba0.6Nb2O6 Ferroelectric Ceramics
Source: Materials (Basel). 2024 Dec 27;18(1):74. doi: 10.3390/ma18010074 (PMC11722388; doi:10.3390/ma18010074)
Supplement: Supplementary file 1 [file materials-18-00074-s001.zip]

Archive with 1 entries (1 files):
- materials-3287695-supplementary.pdf
